# Supplementary material for: Lean requirements traceability automation enabled by model-driven engineering
Source: PeerJ Comput Sci. 2022 Jan 25;8:e817. doi: 10.7717/peerj-cs.817 (PMC8802773; doi:10.7717/peerj-cs.817)
Supplement: Supplemental Information 1 [file peerj-cs-08-817-s001.cs]

using System;
using System.Collections.Generic;
using System.Linq;
using System.Text;
using System.Windows.Forms;
using NDT40Addin.Forms;
using EAAddinFramework;
using System.IO;
using NDT40Addin.util;
using NDT40Addin.quality;
using NDT40Addin.driver;
using NDT40Addin.report;
using NDT40Addin.NDTAddin.driver;
using System.Diagnostics;

namespace NDT40Addin
{
    class NDT40AddinHandler
    {
        public static void doShowExceptionError(Exception ex)
        {
            MessageBox.Show(ex.Message, "NDT4.0 Error:");
        }

        public static string getTopLevelMenu()
        {
            return NDT40Const.MenuHeader;
        }

        public static string[] getMainMenuList(EA.Repository repository)
        {
            if (NDT40Profile.getPackageCurrentProject(repository) != null)
            {
                return new string[]
                {
                    NDT40Const.MenuNewProject,
                    NDT40Const.MenuAddProject,
                    NDT40Const.MenuQuality,
                    NDT40Const.MenuDriver,
                    NDT40Const.MenuReport,
                    NDT40Const.MenuSeparator,
                    NDT40Const.MenuAbout
                };
            }
            else
            {
                return new string[]
                {
                    NDT40Const.MenuNewProject,
                    NDT40Const.MenuAddProject,
                    NDT40Const.MenuQuality.Substring(1),
                    NDT40Const.MenuDriver.Substring(1),
                    NDT40Const.MenuReport,
                    NDT40Const.MenuSeparator,
                    NDT40Const.MenuAbout  
                };
            }
        }

        public static string[] getQualityMenuList(EA.Repository repository)
        {
            EA.Diagram currentDiagram = repository.GetCurrentDiagram();
            if (NDT40Profile.isDiagramUseCase(currentDiagram))
                return new string[] { NDT40Const.MenuCheckUseCases, NDT40Const.MenuSeparator, NDT40Const.MenuCheckProject };
            else if (NDT40Profile.isDiagramScenario(currentDiagram))
                return new string[] { NDT40Const.MenuCheckScenario, NDT40Const.MenuSeparator, NDT40Const.MenuCheckProject };
            else if (NDT40Profile.isDiagramIFM(currentDiagram))
                return new string[] { NDT40Const.MenuCheckIFM, NDT40Const.MenuSeparator, NDT40Const.MenuCheckProject };
            else if (NDT40Profile.isDiagramGUI(currentDiagram))
                return new string[] { NDT40Const.MenuCheckGUI, NDT40Const.MenuSeparator, NDT40Const.MenuCheckProject };
            return new string[] { NDT40Const.MenuCheckProject};
        }

        public static string[] getDriverMenuList(EA.Repository repository)
        {
            if (NDT40Profile.isDiagramScenario(repository.GetCurrentDiagram()))
                return new string[] 
                { 
                    NDT40Const.MenuUpdateIFMfromCurrentScenario,
                    NDT40Const.MenuBuildCurrentScenarioTestCases,
                    NDT40Const.MenuSeparator,
                    NDT40Const.MenuBuildScenarios, 
                    NDT40Const.MenuBuildTestCases,
                    NDT40Const.MenuUpdateIFMfromScenarios,
                    NDT40Const.MenuUpdateIFMfromGUI,
                    NDT40Const.MenuUpdateMockupfromIFM,
                    NDT40Const.MenuUpdateSRfromIFM
                };
            else
                return new string[] 
                {   
                    NDT40Const.MenuBuildScenarios, 
                    NDT40Const.MenuBuildTestCases,
                    NDT40Const.MenuUpdateIFMfromScenarios,
                    NDT40Const.MenuUpdateIFMfromGUI,
                    NDT40Const.MenuUpdateMockupfromIFM,
                    NDT40Const.MenuUpdateSRfromIFM
                };
        }

        public static void doAbout()
        {
            MessageBox.Show( NDT40Const.AboutText, NDT40Const.AboutTitle);
        }

        public static void doNewProject(EA.Repository repository)
        {
            NewProjectForm dlg = new NewProjectForm();
            if (dlg.ShowDialog() == DialogResult.OK)
            {
                string filePath = Path.Combine(dlg._projectPath, string.Concat(dlg._projectName, ".eap"));
                if (repository.CreateModel(
                    EA.CreateModelType.cmEAPFromBase,
                    filePath,
                    0) == true)
                {
                    if (repository.OpenFile(filePath))
                    {
                        EA.Package rootPackage = (EA.Package)repository.Models.GetAt(0);
                        EAHandler.renamePackage(repository, rootPackage, NDT40Const.PackageRoot);
                        NDT40Profile.addProjectStructure(repository, rootPackage, dlg._projectName, dlg._guiDiagramType);
                    }
                }
            }
        }

        public static void doNewReport(EA.Repository repository)
        {
            FormNDTReport dlg = new FormNDTReport(repository);
            if (dlg.ShowDialog() == DialogResult.OK)
            {
               
            }
        }

        public static void doAddProject(EA.Repository repository)
        {
            EA.Package rootPackage = NDT40Profile.getPackageRootNDT40(repository);
            if (rootPackage != null)
            {
                AddProjectForm dlg = new AddProjectForm();
                if (dlg.ShowDialog() == DialogResult.OK)
                {
                    if (string.IsNullOrEmpty(dlg.getProjectName()) == false)
                        NDT40Profile.addProjectStructure(repository, rootPackage, dlg.getProjectName(), dlg.getGUIDiagramType());
                }
            }
        }


        public static void doCheckUseCases(EA.Repository repository)
        {
            EA.Package projectPackage = NDT40Profile.getPackageCurrentProject(repository);
            NDT40QualityUseCases qualityUseCases = new NDT40QualityUseCases();
            NDT40Log logList = qualityUseCases.checkUseCases(repository, projectPackage, false);
            logList.showDialog(repository);
        }

        public static void doCheckScenario(EA.Repository repository)
        {
            EA.Diagram currentDiagram = repository.GetCurrentDiagram();
            if (NDT40Profile.isDiagramScenario(currentDiagram) == false)
                return;

            EA.Element usecase = repository.GetElementByID(currentDiagram.ParentID);
            if (NDT40Profile.isElementUseCase(usecase) == false)
                return;

            NDT40QualityScenario scenarioQuality = new NDT40QualityScenario();
            NDT40Log logList = scenarioQuality.checkScenario(repository, usecase, false);
            logList.showDialog(repository);
        }

        public static void doCheckIFM(EA.Repository repository)
        {
            EA.Package projectPackage = NDT40Profile.getPackageCurrentProject(repository);
            NDT40QualityIFM qualityIFM = new NDT40QualityIFM();
            NDT40Log logList = qualityIFM.checkIFM(repository, projectPackage, false);
            logList.showDialog(repository);
        }

        public static void doCheckGUI(EA.Repository repository)
        {
            EA.Package projectPackage = NDT40Profile.getPackageCurrentProject(repository);
            NDT40QualityGUI qualityGUI = new NDT40QualityGUI();
            NDT40Log logList = qualityGUI.checkGUI(repository, projectPackage);
            logList.showDialog(repository);
        }

        public static void doCheckProject(EA.Repository repository)
        {
            NDT40Log logList = new NDT40Log();
            EA.Package projectPackage = NDT40Profile.getPackageCurrentProject(repository);
            if (projectPackage == null)
            {
                logList.addLogEntry(NDT40LogEntry.Code.NoProjectPackage, "", null);
                return;
            }

            logList.addLogEntry(NDT40LogEntry.Code.StartCheckProject, projectPackage.Name, projectPackage);

            //usecases
            NDT40QualityUseCases qualityUC = new NDT40QualityUseCases();
            logList.addLogList(qualityUC.checkUseCases(repository, projectPackage, false));

            //scenarios
            NDT40QualityScenario qualityScenario = new NDT40QualityScenario();
            foreach (EA.Element usecase in qualityUC.getScenarioList())
                logList.addLogList(qualityScenario.checkScenario(repository, usecase, false));

            //IFM
            NDT40QualityIFM qualityIFM = new NDT40QualityIFM();
            logList.addLogList(qualityIFM.checkIFM(repository, projectPackage, false));

            //GUI
            NDT40QualityGUI qualityGUI = new NDT40QualityGUI();
            logList.addLogList(qualityGUI.checkGUI(repository, projectPackage));

            logList.addLogEntry(NDT40LogEntry.Code.EndCheckProject, logList.ToString(), projectPackage);
       
            logList.showDialog(repository);
        }

        public static void doBuildScenarios(EA.Repository repository)
        {            
            EA.Package projectPackage = NDT40Profile.getPackageCurrentProject(repository);
            NDT40QualityUseCases qualityUseCases = new NDT40QualityUseCases();
            NDT40Log logList = qualityUseCases.checkUseCases(repository, projectPackage, true);
            if (logList.getErrorCount() < 1)
            {
                NDT40DriverUseCases2Scenarios driver = new NDT40DriverUseCases2Scenarios();
                logList.addLogList(driver.buildScenarios(repository, qualityUseCases.getUsecaseWOScenarioList()));
            }          
            logList.showDialog(repository);
        }

        public static void doBuildProjectTestCases(EA.Repository repository)
        {
            DateTime stampClock = DateTime.Now;

            EA.Package projectPackage = NDT40Profile.getPackageCurrentProject(repository);
            if (projectPackage == null)
                return;

            EA.Package reqPackage = EAHandler.getPackageByName(projectPackage, NDT40Const.PackageREQ, false);
            if (reqPackage == null)
                return;

            EA.Package rfPackage = EAHandler.getPackageByName(reqPackage, NDT40Const.PackageRF, false);
            if (rfPackage == null)
                return;

            EA.Package testPackage = EAHandler.getPackageByName(projectPackage, NDT40Const.PackageTest, false);
            if (testPackage == null)
                return;

            EA.Package functionalTestPackage = EAHandler.getPackageByName(testPackage, NDT40Const.PackageFunctionalTest, false);
            if (functionalTestPackage == null)
                return;

            // doQuality
            NDT40Log logList = new NDT40Log();
            List<TreeNodes> treeList = new List<TreeNodes>();
            List<EA.Element> useCaseList = EAHandler.getElements(rfPackage, NDT40Profile.ElementMetaTypeUseCase, true);
           
            foreach (EA.Element usecase in useCaseList)
            {
                NDT40QualityScenario qualityScenario = new NDT40QualityScenario(); //necesitamos cada quality con su treeNodes
                logList.addLogList(qualityScenario.checkScenario(repository, usecase, false));
                treeList.Add(qualityScenario.getTree());
            }

            if (logList.getErrorCount() < 1)
            {
                EA.Package testStampPackage = EAHandler.newPackage(functionalTestPackage, stampClock.ToString("yyyyMMdd-HHmmss"), "", "", 0, "");
                if (testStampPackage == null)
                    return;

                NDT40DriverScenario2TestCases driver = new NDT40DriverScenario2TestCases();
                int count = useCaseList.Count;
                for (int i = 0; i < count; i++)
                    logList.addLogList(driver.buildScenarioTestCases(repository, useCaseList[i], treeList[i], testStampPackage));
            }

            logList.showDialog(repository);
        }


        public static void doBuildScenarioTestCases(EA.Repository repository)
        {
            DateTime stampClock = DateTime.Now;
            EA.Diagram currentDiagram = repository.GetCurrentDiagram();
            if (currentDiagram == null)
                return;

            EA.Element usecase = repository.GetElementByID(currentDiagram.ParentID);
            if (usecase == null || NDT40Profile.isElementUseCase(usecase) == false)
                return;

            EA.Package projectPackage = NDT40Profile.getPackageProject(repository, usecase);
            if (projectPackage == null)
                return;

            EA.Package testPackage = EAHandler.getPackageByName(projectPackage, NDT40Const.PackageTest, false);
            if (testPackage == null)
                return;

            EA.Package functionalTestPackage = EAHandler.getPackageByName(testPackage, NDT40Const.PackageFunctionalTest, false);
            if (functionalTestPackage == null)
                return;

            NDT40QualityScenario qualityScenario = new NDT40QualityScenario();
            NDT40Log logList = qualityScenario.checkScenario(repository, usecase, false);
            if (logList.getErrorCount() < 1)
            {
                EA.Package testStampPackage = EAHandler.newPackage(functionalTestPackage, stampClock.ToString("yyyyMMdd-HHmmss"), "", "", 0, "");
                if (testStampPackage == null)
                    return;

                NDT40DriverScenario2TestCases driver = new NDT40DriverScenario2TestCases();
                logList.addLogList(driver.buildScenarioTestCases(repository, usecase, qualityScenario.getTree(), testStampPackage));
            }
            logList.showDialog(repository);
        }


        public static void doUpdateIFMfromProjectScenarios(EA.Repository repository)
        {
            NDT40Log logList = new NDT40Log();
            EA.Package projectPackage = NDT40Profile.getPackageCurrentProject(repository);
            if (projectPackage == null)
            {
                logList.addLogEntry(NDT40LogEntry.Code.NoProjectPackage, "", null);
            }
            else
            {
                EA.Package ifmPackage = NDT40Profile.getPackageIFM(repository, projectPackage);
                if (ifmPackage == null)
                {
                    logList.addLogEntry(NDT40LogEntry.Code.NoIFMPackage, "", null);
                }
                else
                {
                    //usecases
                    NDT40QualityUseCases qualityUC = new NDT40QualityUseCases();
                    logList.addLogList(qualityUC.checkUseCases(repository, projectPackage, false));

                    //scenarios
                    List<EA.Element> _scenarioElementList = new List<EA.Element>();
                    NDT40QualityScenario qualityScenario = new NDT40QualityScenario();
                    foreach (EA.Element usecase in qualityUC.getScenarioList())
                    {
                        logList.addLogList(qualityScenario.checkScenario(repository, usecase, true));
                        _scenarioElementList.AddRange(qualityScenario.getScenarioElementList());
                    }

                    if (logList.getErrorCount() < 1)
                    {
                        NDT40DriverScenario2IFM driver = new NDT40DriverScenario2IFM();
                        foreach (EA.Element usecase in qualityUC.getScenarioList())
                            logList.addLogList(driver.updateIFMfromScenario(repository, projectPackage, ifmPackage, _scenarioElementList));
                    }
                }
            }

            logList.showDialog(repository);
        }

        public static void doUpdateIFMfromScenario(EA.Repository repository)
        {
            EA.Diagram currentDiagram = repository.GetCurrentDiagram();
            if (NDT40Profile.isDiagramScenario(currentDiagram) == false)
                return;

            EA.Element usecase = repository.GetElementByID(currentDiagram.ParentID);
            if (NDT40Profile.isElementUseCase(usecase) == false)
                return;

            NDT40QualityScenario scenarioQuality = new NDT40QualityScenario();
            NDT40Log logList = scenarioQuality.checkScenario(repository, usecase, true);

            NDT40QualityIFM ifmQuality = new NDT40QualityIFM();
            logList.addLogList(ifmQuality.checkIFM(repository, NDT40Profile.getPackageCurrentProject(repository), true));

            if (logList.getErrorCount() < 1)
            {
                NDT40DriverScenario2IFM driver = new NDT40DriverScenario2IFM();
                logList.addLogList(driver.updateIFMfromScenario(repository, null, null, scenarioQuality.getScenarioElementList()));
            }

            logList.showDialog(repository);
        }
        
        public static void doUpdateIFMfromGUI(EA.Repository repository)
        {
            String filePath = String.Empty;
            using (OpenFileDialog openFileDialog = new OpenFileDialog())
            {
                //openFileDialog.InitialDirectory = Environment.GetFolderPath(Environment.SpecialFolder.Desktop);Environment.CurrentDirectory
                openFileDialog.Filter = "xml files (*.xml)|*.xml|All files (*.*)|*.*";
                openFileDialog.FilterIndex = 1;
                openFileDialog.RestoreDirectory = true;

                if (openFileDialog.ShowDialog() == DialogResult.OK)
                {
                    //Get the path of specified file
                    filePath = openFileDialog.FileName;
                }
            }

            if (String.IsNullOrEmpty(filePath))
                return;

            EA.Package projectPackage = NDT40Profile.getPackageCurrentProject(repository);

            NDT40QualityIFM qualityIFM = new NDT40QualityIFM();
            NDT40Log logList = qualityIFM.checkIFM(repository, projectPackage, true);
            if (logList.getErrorCount() < 1)
            {

                EA.Package ifmPackage = qualityIFM.getIFMPackage();
                if (ifmPackage == null)
                    ifmPackage = NDT40Profile.getPackageIFM(repository, projectPackage);

                // sketch to mockup (load drawio file)
                logList.addLogEntry(NDT40LogEntry.Code.StartTransformSketch2Mockup, projectPackage.Name, ifmPackage);
                NDT40DriverMockup2IFM driver = new NDT40DriverMockup2IFM();
                String errorString = driver.loadDrawioFile(filePath); // sketch quality + sketch to mockup driver (TODO: separar en su propia clase del driver)
                if (String.IsNullOrEmpty(errorString))// save XML in repository
                    EAHandler.writeXMLinPackage(repository, ifmPackage, System.IO.File.ReadAllText(filePath));
                else
                    logList.addLogEntry(NDT40LogEntry.Code.DrawioSketchParsedError, errorString, ifmPackage);
                logList.addLogEntry(NDT40LogEntry.Code.EndTransformSketch2Mockup, string.Concat(projectPackage.Name, "::", driver.getStringToLog()), ifmPackage);

                // merge elements from mockup into IFM
                if (logList.getErrorCount() < 1)
                    logList.addLogList(driver.updateIFMfromMockup(repository, projectPackage, ifmPackage, qualityIFM.getIdMockupToElementEATable(), qualityIFM.getIdMockupToPackageIFMTable()));
            }
            logList.showDialog(repository);
        }


        public static void doUpdateMockupFromIFM(EA.Repository repository)
        {
            EA.Package projectPackage = NDT40Profile.getPackageCurrentProject(repository);
            EA.Package ifmPackage = NDT40Profile.getPackageIFM(repository, projectPackage);

            String xmlContent = "";
            if (String.IsNullOrEmpty(ifmPackage.Element.Header2))
                xmlContent = basicnet.loadFromAssembly("NDT40Addin.blank.drawio");
            else
                xmlContent = ifmPackage.Element.Header2;

            if (String.IsNullOrEmpty(xmlContent) == false) 
            {
                NDT40QualityIFM qualityIFM = new NDT40QualityIFM();
                NDT40Log logList = qualityIFM.checkIFM(repository, projectPackage, false);
                if (logList.getErrorCount() > 0)
                {
                    logList.showDialog(repository);
                    return;
                }

                Dictionary<String, EA.Package> idMockupToIFMPackageTable = qualityIFM.getIdMockupToPackageIFMTable();
                IDictionary<String, EA.Element> idMockupToIFMElementTable = qualityIFM.getIdMockupToElementEATable();
                //IList<EA.Element> elementsToAdd = qualityIFM.getElementIdNotLinkedList();

                Dictionary<String, String> drawioIdToNameTable = new Dictionary<string, string>();
                foreach (String drawioId in idMockupToIFMPackageTable.Keys)
                    drawioIdToNameTable.Add(drawioId, idMockupToIFMPackageTable[drawioId].Name);
                foreach (String drawioId in idMockupToIFMElementTable.Keys)
                    drawioIdToNameTable.Add(drawioId, idMockupToIFMElementTable[drawioId].Name);

                xmlContent = drawioHandler.renameDiagramsAndObjects(xmlContent, drawioIdToNameTable);

                /* ADDNEW RECTANGLE BY NEW IFM COMPONENT
                if (elementsToAdd.Count > 0)
                {
                    drawioHandler dio = new drawioHandler();
                    String logString = dio.parseXMLfromString(xmlContent);
                    List<DrawioDiagram> drawioDiagramList = dio.getDiagramList();
                    

                    EA.Diagram ifmDiagram = NDT40Profile.getDiagramIFM(repository, projectPackage);
                    foreach (EA.Element ee in elementsToAdd)
                    {
                        EA.Package parentPackage = EAHandler.getPackage(repository, ee.PackageID);

                        DrawioDiagram drawioDiagram = null;
                        int drawioInd = -1;
                        foreach (DrawioDiagram dd in drawioDiagramList)
                        {
                            drawioInd++;
                            if (dd.Name.Equals(parentPackage.Name)) //TODO: utilizar idDiagram (cuando esté)
                            {
                                drawioDiagram = dd;
                                break;
                            }
                        }

                        // DrawioDiagram drawioDiagram = drawioDiagramList.Find(x => x.Name.Equals(parentPackage.Name)); //TODO: utilizar idDiagram (cuando esté)
                        if (drawioDiagram == null)
                        {
                            MessageBox.Show("drawioDiagram not found"); //TODO: 
                            return;
                        }
                        

                        EA.DiagramObject o = ifmDiagram.GetDiagramObjectByID(ee.ElementID, "");
                        if (o != null)
                        {
                            NDT4mockupElement mainContainer = drawioDiagram.MainContainer;
                            EA.Element containerElement = idMockupToIFMElementTable[mainContainer.Id]; //TODO: utilizar idDiagram (cuando esté)
                            EA.DiagramObject c = ifmDiagram.GetDiagramObjectByID(containerElement.ElementID, "");
                            xmlContent = drawioHandler.addRectangle(xmlContent, ee.ElementID.ToString(), drawioInd, mainContainer.Id, ee.Name,
                                o.left - c.left, c.top - o.top,
                                o.right - o.left, o.top - o.bottom);
                        }
                    }
                }
                    * */

                //TODO: documentar, se puede poner drawioPath como tag "drawioPath" en IFMpackage. Si no, valor por defecto. Si se quiere abrir dialogo poner un path inexistente (p.e. "disabled")

                String exePath = EAHandler.getTagValue(ifmPackage.Element, "drawioPath");
                if (String.IsNullOrEmpty(exePath))
                    exePath = "C:\\Program Files\\draw.io\\draw.io.exe";
                if (File.Exists(exePath))
                {
                    //String outFilePath = Path.GetTempFileName();
                    String outFilePath = Path.Combine(Path.GetTempPath(), "ndt40.tmp");
                    //String outFilePath = Path.Combine(Environment.GetFolderPath(Environment.SpecialFolder.Desktop), "out.xml");
                    System.IO.File.WriteAllText(outFilePath, xmlContent);

                    System.Diagnostics.Process process = new System.Diagnostics.Process();
                    System.Diagnostics.ProcessStartInfo startInfo = new System.Diagnostics.ProcessStartInfo();
                    startInfo.FileName = exePath;
                    startInfo.Arguments = outFilePath;
                    process.StartInfo = startInfo;
                    process.Start();
                }
                else
                {
                    SaveFileDialog saveDialog = new SaveFileDialog();

                    saveDialog.Filter = "xml files (*.xml)|*.xml|All files (*.*)|*.*";
                    saveDialog.FilterIndex = 1;
                    saveDialog.RestoreDirectory = true;
                    if (saveDialog.ShowDialog() == DialogResult.OK)
                        System.IO.File.WriteAllText(saveDialog.FileName, xmlContent);
                }

                /*
                Process pp = Process.Start("https://app.diagrams.net/");
                
                //pp.WaitForInputIdle(5000);
                //if (IntPtr.Zero != pp.MainWindowHandle)
                //{
                //    DoDragDrop // TODO: ?
                //}
                */
            }
        }

        public static void doUpdateSRfromIFM(EA.Repository repository)
        {
            EA.Package projectPackage = NDT40Profile.getPackageCurrentProject(repository);
            NDT40QualityIFM qualityIFM = new NDT40QualityIFM();
            NDT40Log logList = qualityIFM.checkIFM(repository, projectPackage, false);

            NDT40QualitySR qualitySR = new NDT40QualitySR();
            logList.addLogList(qualitySR.checkSR(repository, projectPackage));
       
            if (logList.getErrorCount() < 1)
            {
                NDT40DriverUpdateSRFromIFM driver = new NDT40DriverUpdateSRFromIFM();
                logList.addLogList(driver.updateSRFromIFM(repository, projectPackage, qualitySR.getSRPackage(), qualityIFM.getParameterBindingGroupList(), qualitySR.getClassTable()));
            }

            logList.showDialog(repository);
        }

        public static void doFileClose(EA.Repository repository)
        {
            EA.Package rootPackage = NDT40Profile.getPackageRootNDT40(repository);
            if (rootPackage != null)
            {
                BaselineForm dlg = new BaselineForm();
                DialogResult res = dlg.ShowDialog();
                if (res == DialogResult.OK)
                    EAHandler.addBaseline(repository, rootPackage, dlg.getVersion(), dlg.getNotes());
            }
        }
    }
}
